# Supplementary material for: Limited scientific coherence between global mental health research and indicators of science, health, mental health, and society: a longitudinal analysis across world regions
Source: Front Psychol. 2026 Jan 12;16:1649735. doi: 10.3389/fpsyg.2025.1649735 (PMC12833040; doi:10.3389/fpsyg.2025.1649735)
Supplement: Supplementary file 3 [file Supplementary_file_3.xlsx]

## Sheet: Economy Development and Educati
region	ID	indicator	indicator_role	beta_1	beta_1_standardized	intercept	p_value	p_stars	std_error_beta1	residual_std_error	t_value	r_squared	adjusted_r_squared	f_statistic	p_value_f	DF_residual
Africa	A	Current health expenditure (% of GDP)	i	-66.5028	-0.484089	417.973	0.0224371	*	26.8792	46.3592	-2.47413	0.234342	0.19606	6.12134	0.0224371	20
Africa	B	GDP per capita (current US$)	i	0.0373682	0.630992	-23.1047	5.31616e-07	***	0.00649735	47.0439	5.75129	0.398151	0.386114	33.0773	5.31616e-07	50
Africa	C	Human Development Index	i	-592.768	-0.364064	416.339	0.0372667	*	272.364	56.8224	-2.17638	0.132543	0.10456	4.73662	0.0372667	31
Africa	D	Out-of-pocket expenditure (% of current health expenditure)	i	2.5617	0.2615	-29.0424	0.239777		2.11426	51.1373	1.21163	0.0683825	0.0218016	1.46804	0.239777	20
Africa	E	Research and development expenditure (% of GDP)	i	-69.1742	-0.177483	135.749	0.429424		85.7677	53.3525	-0.806531	0.0315	-0.0169249	0.650492	0.429424	20
Africa	G	Average years of schooling	i	20.1651	0.736491	-96.9142	0.0151286	*	6.54819	41.3603	3.07949	0.542419	0.485222	9.48326	0.0151286	8
Africa	H	Literacy rate, adult total (% of people ages 15 and above)	i	1.24339	0.337105	1.76095	0.124986		0.776483	59.0025	1.60131	0.11364	0.0693217	2.56419	0.124986	20
Africa	I	Literacy rate, youth total (% of people ages 15-24)	i	1.39719	0.347991	-23.1218	0.0956455		0.802505	57.6735	1.74104	0.121098	0.0811475	3.03122	0.0956455	22
Africa	J	Share of population with no formal education	i	-1.75175e+07	-0.453239	73.8889	0.188336		1.21806e+07	54.5025	-1.43815	0.205425	0.106103	2.06828	0.188336	8
Americas	A	Current health expenditure (% of GDP)	i	924.472	0.93022	-9078.43	1.325e-10	***	79.5915	495.743	11.6152	0.86531	0.858896	134.913	1.325e-10	21
Americas	B	GDP per capita (current US$)	i	0.105231	0.966302	-495.521	3.00188e-38	***	0.00356011	595.652	29.5583	0.933739	0.93267	873.694	3.00188e-38	62
Americas	C	Human Development Index	i	118660	0.972107	-102764	4.37384e-21	***	5141.86	456.525	23.0772	0.944992	0.943218	532.556	4.37384e-21	31
Americas	D	Out-of-pocket expenditure (% of current health expenditure)	i	-783.202	-0.789637	15610.3	7.45845e-06	***	132.802	828.81	-5.89754	0.623527	0.6056	34.7809	7.45845e-06	21
Americas	E	Research and development expenditure (% of GDP)	i	1224.4	0.283508	1482.3	0.151846		828.31	1610.09	1.47819	0.0803769	0.043592	2.18505	0.151846	25
Americas	G	Average years of schooling	i	1504.74	0.719098	-15893.5	0.0056025	**	438.434	1706.43	3.43207	0.517102	0.473202	11.7791	0.0056025	11
Americas	H	Literacy rate, adult total (% of people ages 15 and above)	i	286.277	0.584767	-21438.5	0.00214006	**	82.8071	1495.97	3.45715	0.341952	0.313342	11.9519	0.00214006	23
Americas	I	Literacy rate, youth total (% of people ages 15-24)	i	550.66	0.791383	-48980.9	1.47876e-06	***	86.8282	1115.93	6.34195	0.626287	0.610715	40.2204	1.47876e-06	24
Americas	J	Share of population with no formal education	i	-5.76711e+11	-0.771781	6015.34	0.00199761	**	1.43268e+11	1561.5	-4.0254	0.595645	0.558886	16.2039	0.00199761	11
Eastern Mediterranean	A	Current health expenditure (% of GDP)	i	109.228	0.624672	-291.908	0.00188431	**	30.5322	134.013	3.57749	0.390215	0.359725	12.7984	0.00188431	20
Eastern Mediterranean	B	GDP per capita (current US$)	i	0.0391764	0.414447	8.90296	0.00307002	**	0.0125483	170.584	3.12206	0.171766	0.154144	9.74728	0.00307002	47
Eastern Mediterranean	C	Human Development Index	i	1500.78	0.694995	-765.037	7.18627e-06	***	278.865	137.268	5.38176	0.483017	0.466341	28.9633	7.18627e-06	31
Eastern Mediterranean	D	Out-of-pocket expenditure (% of current health expenditure)	i	-21.5662	-0.823631	1372.99	2.48259e-06	***	3.3205	97.3279	-6.49485	0.678369	0.662287	42.183	2.48259e-06	20
Eastern Mediterranean	E	Research and development expenditure (% of GDP)	i	674.611	0.729496	-96.77	3.50914e-05	***	131.89	133.809	5.11494	0.532165	0.511824	26.1626	3.50914e-05	23
Eastern Mediterranean	G	Average years of schooling	i	80.6841	0.813126	-363.108	0.00769659	**	21.8308	111.86	3.69589	0.661174	0.612771	13.6596	0.00769659	7
Eastern Mediterranean	H	Literacy rate, adult total (% of people ages 15 and above)	i	7.43209	0.570523	-289.646	0.00360065	**	2.28096	177.073	3.25831	0.325497	0.294838	10.6166	0.00360065	22
Eastern Mediterranean	I	Literacy rate, youth total (% of people ages 15-24)	i	7.54332	0.498508	-384.939	0.0154719	*	2.86248	187.598	2.63524	0.24851	0.212725	6.94448	0.0154719	21
Eastern Mediterranean	J	Share of population with no formal education	i	-7.96464e+06	-0.315327	145.67	0.408494		9.0597e+06	182.367	-0.879129	0.0994314	-0.0292212	0.772867	0.408494	7
Europe	A	Current health expenditure (% of GDP)	i	1586.35	0.892721	-10366.4	1.02348e-08	***	174.733	620.299	9.07871	0.79695	0.787281	82.4229	1.02348e-08	21
Europe	B	GDP per capita (current US$)	i	0.133923	0.904508	-623.643	1.25394e-24	***	0.00801904	915.002	16.7007	0.818135	0.815202	278.913	1.25394e-24	62
Europe	C	Human Development Index	i	52025.2	0.938449	-41989	7.36641e-16	***	3439.27	668.927	15.1268	0.880687	0.876838	228.82	7.36641e-16	31
Europe	D	Out-of-pocket expenditure (% of current health expenditure)	i	231.745	0.169703	659.843	0.438859		293.674	1356.61	0.789123	0.0287991	-0.0174485	0.622716	0.438859	21
Europe	E	Research and development expenditure (% of GDP)	i	2166.34	0.356903	-54.4133	0.0676263		1134.01	1565.34	1.91033	0.12738	0.0924752	3.64935	0.0676263	25
Europe	G	Average years of schooling	i	1075.25	0.937359	-8159.78	2.27691e-06	***	120.487	782.1	8.92417	0.878642	0.867609	79.6407	2.27691e-06	11
Europe	H	Literacy rate, adult total (% of people ages 15 and above)	i	151.154	0.426603	-10902	0.0148979	*	58.5079	1947.67	2.58348	0.18199	0.154723	6.67436	0.0148979	30
Europe	I	Literacy rate, youth total (% of people ages 15-24)	i	300.637	0.370012	-26209.7	0.0371184	*	137.814	2000.62	2.18147	0.136909	0.10814	4.7588	0.0371184	30
Europe	J	Share of population with no formal education	i	-3.94641e+10	-0.707751	5493.05	0.00679899	**	1.18772e+10	1586.05	-3.32267	0.500911	0.455539	11.0402	0.00679899	11
South-East Asia	A	Current health expenditure (% of GDP)	i	-1030.44	-0.507584	4675.11	0.0158892	*	391.116	522.516	-2.63461	0.257641	0.220523	6.94116	0.0158892	20
South-East Asia	B	GDP per capita (current US$)	i	0.260061	0.833914	-54.0591	2.7017e-15	***	0.0236414	276.418	11.0002	0.695412	0.689665	121.005	2.7017e-15	53
South-East Asia	C	Human Development Index	i	5550.93	0.759344	-2753.67	3.00392e-07	***	854.318	374.323	6.4975	0.576604	0.562946	42.2175	3.00392e-07	31
South-East Asia	D	Out-of-pocket expenditure (% of current health expenditure)	i	-55.8857	-0.776629	3887.78	2.13705e-05	***	10.1364	382.036	-5.51337	0.603153	0.58331	30.3972	2.13705e-05	20
South-East Asia	E	Research and development expenditure (% of GDP)	i	884.036	0.538776	-351.835	0.00451411	**	282.163	507.452	3.13307	0.29028	0.260708	9.81614	0.00451411	24
South-East Asia	G	Average years of schooling	i	205.702	0.673476	-795.201	0.0327731	*	79.8249	485.681	2.57692	0.45357	0.385267	6.6405	0.0327731	8
South-East Asia	H	Literacy rate, adult total (% of people ages 15 and above)	i	19.3321	0.523389	-877.643	0.0148973	*	7.22047	535.197	2.6774	0.273936	0.235722	7.16848	0.0148973	19
South-East Asia	I	Literacy rate, youth total (% of people ages 15-24)	i	21.983	0.464384	-1303.94	0.0339386	*	9.61805	556.263	2.2856	0.215652	0.174371	5.22395	0.0339386	19
South-East Asia	J	Share of population with no formal education	i	-5.46124e+09	-0.511699	729.907	0.130569		3.24196e+09	564.495	-1.68455	0.261836	0.169565	2.8377	0.130569	8
Western Pacific	A	Current health expenditure (% of GDP)	i	584.859	0.423101	-1019.65	0.0442647	*	273.316	1304.83	2.13986	0.179014	0.13992	4.57901	0.0442647	21
Western Pacific	B	GDP per capita (current US$)	i	0.191681	0.581329	-389.524	8.98793e-07	***	0.0349284	1059.86	5.48782	0.337943	0.326722	30.1162	8.98793e-07	59
Western Pacific	C	Human Development Index	i	18929.4	0.855332	-11622.5	2.30262e-10	***	2059.29	750.02	9.19218	0.731593	0.722935	84.4962	2.30262e-10	31
Western Pacific	D	Out-of-pocket expenditure (% of current health expenditure)	i	-127.296	-0.762449	7307.72	2.34628e-05	***	23.5739	931.803	-5.39987	0.581328	0.561392	29.1586	2.34628e-05	21
Western Pacific	E	Research and development expenditure (% of GDP)	i	2899.54	0.90036	-3279.94	3.76966e-10	***	286.05	634.568	10.1365	0.810648	0.802759	102.748	3.76966e-10	24
Western Pacific	G	Average years of schooling	i	1030.26	0.337759	-7856.83	0.282937		907.899	1439.14	1.13478	0.114081	0.0254895	1.28772	0.282937	10
Western Pacific	H	Literacy rate, adult total (% of people ages 15 and above)	i	106.958	0.660696	-7672.37	0.00283708	**	30.3801	1214.1	3.52065	0.43652	0.401302	12.395	0.00283708	16
Western Pacific	I	Literacy rate, youth total (% of people ages 15-24)	i	250.231	0.569734	-22313.9	0.0135761	*	90.2383	1329.22	2.773	0.324597	0.282384	7.68954	0.0135761	16
Western Pacific	J	Share of population with no formal education	i	-3.65732e+10	-0.546523	1700.94	0.0659739		1.77219e+10	1280.44	-2.06373	0.298687	0.228556	4.25897	0.0659739	10

## Sheet: General Health
region	ID	indicator	indicator_role	beta_1	beta_1_standardized	intercept	p_value	p_stars	std_error_beta1	residual_std_error	t_value	r_squared	adjusted_r_squared	f_statistic	p_value_f	DF_residual
Africa	B	Homicide rate	d	-0.108205	-0.638007	47.0143	0.000196522	***	0.0251331	7.97909	-4.30526	0.407053	0.385092	18.5353	0.000196522	27
Africa	C	Life expectancy at birth, total (years)	d	0.0463076	0.762949	50.7277	7.63349e-11	***	0.00560531	2.22159	8.26137	0.582091	0.573562	68.2503	7.63349e-11	49
Africa	D	Life expectancy both sexes	d	504996	0.857135	6.17755e+07	5.11102e-16	***	42917.9	1.84028e+07	11.7666	0.73468	0.729374	138.452	5.11102e-16	50
Africa	E	Life expectancy of men	d	0.0522615	0.845473	48.6398	3.14554e-15	***	0.00466823	2.00169	11.1951	0.714825	0.709122	125.331	3.14554e-15	50
Africa	F	Life expectancy of women	d	0.0485721	0.771329	52.4251	2.21463e-11	***	0.00566785	2.43032	8.56977	0.594948	0.586847	73.4409	2.21463e-11	50
Africa	G	Nurses and midwives (per 1,000 people)	i	55.7272	0.266475	29.3735	0.188215		41.1444	58.14	1.35443	0.0710089	0.032301	1.83448	0.188215	24
Africa	H	Physicians (per 1,000 people)	i	10.6018	0.0346368	65.2892	0.838731		51.7067	60.3934	0.205037	0.00119971	-0.0273374	0.0420403	0.838731	35
Africa	I	The Universal Health Coverage (UHC) Service Coverage Index	d	0.079746	0.680929	33.8347	0.0921709		0.0383566	6.18492	2.07907	0.463665	0.356398	4.32253	0.0921709	5
Africa	J	Child mortality rate	d	-0.955451	-0.821044	366.347	1.60821e-13	***	0.0949022	37.6133	-10.0677	0.674114	0.667463	101.359	1.60821e-13	49
Africa	K	Deaths	d	876602	0.876162	3.40957e+06	1.12239e-20	***	62259.4	3.05638e+07	14.0798	0.767659	0.763787	198.241	1.12239e-20	60
Americas	B	Homicide rate	d	-0.000413191	-0.237206	9.54331	0.176768		0.00029914	3.28715	-1.38126	0.0562668	0.0267751	1.90789	0.176768	32
Americas	C	Life expectancy at birth, total (years)	d	0.00109841	0.852886	72.1761	7.19221e-19	***	8.60911e-05	1.53921	12.7587	0.727415	0.722946	162.783	7.19221e-19	61
Americas	D	Life expectancy both sexes	d	18748.6	0.94885	2.10346e+08	9.62243e-33	***	792.295	1.4436e+07	23.6637	0.900317	0.898709	559.972	9.62243e-33	62
Americas	E	Life expectancy of men	d	0.00131745	0.884921	68.5773	3.02165e-22	***	8.80603e-05	1.6045	14.9608	0.783084	0.779586	223.825	3.02165e-22	62
Americas	F	Life expectancy of women	d	0.000907273	0.828412	75.9266	2.99264e-17	***	7.79068e-05	1.4195	11.6456	0.686267	0.681207	135.62	2.99264e-17	62
Americas	G	Nurses and midwives (per 1,000 people)	i	814.418	0.541557	-4872.5	0.00113469	**	227.062	1636.35	3.58676	0.293284	0.270487	12.8649	0.00113469	31
Americas	H	Physicians (per 1,000 people)	i	3292.22	0.798558	-3622.07	1.26214e-14	***	323.068	1376.65	10.1905	0.637695	0.631554	103.846	1.26214e-14	59
Americas	I	The Universal Health Coverage (UHC) Service Coverage Index	d	0.00191817	0.973799	72.9504	0.000210435	***	0.000200328	0.746485	9.57514	0.948285	0.937942	91.6834	0.000210435	5
Americas	J	Child mortality rate	d	-0.0104074	-0.73915	112.875	4.60688e-12	***	0.00121425	21.7094	-8.57104	0.546343	0.538906	73.4628	4.60688e-12	61
Americas	K	Deaths	d	2.28503e+06	0.962449	-1.46849e+08	7.94372e-66	***	60629.7	1.38666e+09	37.6883	0.926308	0.925656	1420.41	7.94372e-66	113
Eastern Mediterranean	B	Homicide rate	d	-0.00188472	-0.231681	4.38532	0.217988		0.00149554	1.6435	-1.26023	0.0536762	0.0198789	1.58818	0.217988	28
Eastern Mediterranean	C	Life expectancy at birth, total (years)	d	0.0240792	0.64884	62.2242	4.60307e-07	***	0.00411905	4.8858	5.84581	0.420993	0.408674	34.1735	4.60307e-07	47
Eastern Mediterranean	D	Life expectancy both sexes	d	134539	0.601903	6.70171e+07	3.77011e-06	***	25764	3.32546e+07	5.22198	0.362288	0.349002	27.269	3.77011e-06	48
Eastern Mediterranean	E	Life expectancy of men	d	0.0231614	0.668852	60.5428	1.10187e-07	***	0.00371564	4.79592	6.23348	0.447363	0.43585	38.8563	1.10187e-07	48
Eastern Mediterranean	F	Life expectancy of women	d	0.0247909	0.685224	63.9924	4.03378e-08	***	0.00380337	4.90915	6.51814	0.469532	0.458481	42.4862	4.03378e-08	48
Eastern Mediterranean	G	Nurses and midwives (per 1,000 people)	i	100.48	0.661175	40.0637	0.000235624	***	23.273	146.614	4.31744	0.437152	0.4137	18.6403	0.000235624	24
Eastern Mediterranean	H	Physicians (per 1,000 people)	i	289.406	0.643336	-125.784	4.06185e-05	***	60.8819	145.549	4.75357	0.413881	0.395564	22.5964	4.06185e-05	32
Eastern Mediterranean	I	The Universal Health Coverage (UHC) Service Coverage Index	d	0.0539956	0.886447	40.4019	0.00784352	**	0.0126079	6.54626	4.28267	0.785787	0.742945	18.3413	0.00784352	5
Eastern Mediterranean	J	Child mortality rate	d	-0.276309	-0.525865	219.837	0.000104295	***	0.0651902	77.3251	-4.23851	0.276533	0.261141	17.965	0.000104295	47
Eastern Mediterranean	K	Deaths	d	428156	0.898812	402303	1.93971e-22	***	27417.4	3.90505e+07	15.6162	0.807862	0.80455	243.867	1.93971e-22	58
Europe	B	Homicide rate	d	-0.000210914	-0.697683	2.62362	4.51663e-06	***	3.82853e-05	0.427948	-5.50901	0.486762	0.470723	30.3492	4.51663e-06	32
Europe	C	Life expectancy at birth, total (years)	d	0.00154089	0.896655	72.6874	2.93527e-23	***	9.74134e-05	1.5885	15.818	0.803991	0.800777	250.21	2.93527e-23	61
Europe	D	Life expectancy both sexes	d	1644.22	0.646827	6.07929e+07	7.72561e-09	***	246.204	4.15948e+06	6.6783	0.418385	0.409004	44.5997	7.72561e-09	62
Europe	E	Life expectancy of men	d	0.00161693	0.903775	69.4605	1.5721e-24	***	9.72495e-05	1.64298	16.6266	0.816809	0.813854	276.444	1.5721e-24	62
Europe	F	Life expectancy of women	d	0.00137682	0.879131	75.9538	1.26589e-21	***	9.479e-05	1.60142	14.5249	0.772871	0.769208	210.973	1.26589e-21	62
Europe	G	Nurses and midwives (per 1,000 people)	i	1464.06	0.851956	-7831.18	3.21235e-10	***	161.611	1014.02	9.05915	0.725829	0.716985	82.0682	3.21235e-10	31
Europe	H	Physicians (per 1,000 people)	i	1689.95	0.772346	-1994.17	1.23807e-13	***	177.954	1326.22	9.49654	0.596519	0.589904	90.1842	1.23807e-13	61
Europe	I	The Universal Health Coverage (UHC) Service Coverage Index	d	0.00259714	0.944241	69.5565	0.00136821	**	0.000405006	1.57594	6.41259	0.89159	0.869908	41.1213	0.00136821	5
Europe	J	Child mortality rate	d	-0.0155817	-0.794169	116.448	8.10142e-15	***	0.0015266	24.894	-10.2068	0.630704	0.62465	104.179	8.10142e-15	61
Europe	K	Deaths	d	477599	0.951109	-3.0342e+06	5.95325e-58	***	14787.4	3.02644e+08	32.2976	0.904608	0.903741	1043.14	5.95325e-58	110
South-East Asia	B	Homicide rate	d	-0.00103583	-0.52	3.79809	0.00192386	**	0.000305596	0.978819	-3.38954	0.2704	0.246864	11.489	0.00192386	31
South-East Asia	C	Life expectancy at birth, total (years)	d	0.00977531	0.595917	60.0447	1.99342e-06	***	0.00182677	6.61365	5.35114	0.355117	0.342715	28.6347	1.99342e-06	52
South-East Asia	D	Life expectancy both sexes	d	395679	0.679871	9.06745e+08	1.14156e-08	***	58624.5	2.13761e+08	6.74938	0.462224	0.452078	45.5541	1.14156e-08	53
South-East Asia	E	Life expectancy of men	d	0.00909387	0.612626	59.311	6.65834e-07	***	0.00161157	5.8762	5.64288	0.37531	0.363524	31.8421	6.65834e-07	53
South-East Asia	F	Life expectancy of women	d	0.010805	0.586541	61.1528	2.52877e-06	***	0.00204942	7.47274	5.27223	0.34403	0.331653	27.7964	2.52877e-06	53
South-East Asia	G	Nurses and midwives (per 1,000 people)	i	530.246	0.794979	-331.44	1.54189e-07	***	76.4665	355.098	6.93435	0.631992	0.618849	48.0853	1.54189e-07	28
South-East Asia	H	Physicians (per 1,000 people)	i	702.005	0.602857	-459.36	7.85538e-05	***	157.041	449.331	4.47021	0.363437	0.345249	19.9828	7.85538e-05	35
South-East Asia	I	The Universal Health Coverage (UHC) Service Coverage Index	d	0.014062	0.855797	44.4874	0.0140116	*	0.00380141	6.70237	3.69916	0.732389	0.678866	13.6838	0.0140116	5
South-East Asia	J	Child mortality rate	d	-0.166279	-0.700042	386.627	3.83913e-09	***	0.0235218	85.1585	-7.06913	0.490059	0.480252	49.9726	3.83913e-09	52
South-East Asia	K	Deaths	d	9.54615e+06	0.972805	-2.05421e+08	4.29018e-41	***	288666	1.0866e+09	33.0699	0.946349	0.945484	1093.62	4.29018e-41	62
Western Pacific	B	Homicide rate	d	-0.000187587	-0.62462	1.26089	0.000102196	***	4.21228e-05	0.339526	-4.45333	0.39015	0.370477	19.8321	0.000102196	31
Western Pacific	C	Life expectancy at birth, total (years)	d	0.0022921	0.614546	70.5224	1.07725e-07	***	0.000379853	3.70155	6.03418	0.377666	0.367294	36.4113	1.07725e-07	60
Western Pacific	D	Life expectancy both sexes	d	254250	0.696794	5.92131e+08	2.25978e-10	***	33510.1	3.37627e+08	7.58727	0.485521	0.477087	57.5666	2.25978e-10	61
Western Pacific	E	Life expectancy of men	d	0.00221266	0.628452	68.0645	3.49788e-08	***	0.000350648	3.53292	6.31019	0.394952	0.385033	39.8185	3.49788e-08	61
Western Pacific	F	Life expectancy of women	d	0.0023264	0.610196	73.2253	1.10072e-07	***	0.000386734	3.8965	6.01551	0.37234	0.36205	36.1863	1.10072e-07	61
Western Pacific	G	Nurses and midwives (per 1,000 people)	i	-18.9386	-0.0397727	1505.89	0.826063		85.4549	1446.54	-0.22162	0.00158187	-0.0306252	0.0491156	0.826063	31
Western Pacific	H	Physicians (per 1,000 people)	i	1908.25	0.725287	-2000.02	8.19945e-11	***	239.915	879.448	7.95385	0.526041	0.517726	63.2637	8.19945e-11	57
Western Pacific	I	The Universal Health Coverage (UHC) Service Coverage Index	d	0.00562195	0.85457	56.5585	0.0143018	*	0.00152793	6.56825	3.67945	0.730289	0.676347	13.5384	0.0143018	5
Western Pacific	J	Child mortality rate	d	-0.0174566	-0.372	117.26	0.00290932	**	0.00562339	54.7982	-3.10428	0.138384	0.124023	9.63657	0.00290932	60
Western Pacific	K	Deaths	d	6.13119e+06	0.930327	-1.05976e+09	3.25489e-32	***	288873	3.07029e+09	21.2245	0.865509	0.863588	450.481	3.25489e-32	70

## Sheet: Mental Health and Well-being
region	ID	indicator	indicator_role	beta_1	beta_1_standardized	intercept	p_value	p_stars	std_error_beta1	residual_std_error	t_value	r_squared	adjusted_r_squared	f_statistic	p_value_f	DF_residual
Africa	A	Anxiety disorders (DALYs)	d	0.200433	0.542828	351.917	0.00132718	**	0.0566167	17.1537	3.54017	0.294662	0.271151	12.5328	0.00132718	30
Africa	B	Anxiety disorders (Prevalence)	d	1.60715	0.521425	2958.63	0.00221079	**	0.480181	145.485	3.34697	0.271884	0.247614	11.2022	0.00221079	30
Africa	C	Beds for mental health in general hospitals (per 100,000)	d
Africa	D	Beds in community residential facilities (per 100,000)	d
Africa	E	Beds in mental hospitals (per 100,000)	d
Africa	F	Bipolar disorder (DALYs)	d	0.0294779	0.496775	87.1786	0.00382516	**	0.00940232	2.84872	3.13517	0.246786	0.221679	9.8293	0.00382516	30
Africa	G	Bipolar disorder (Prevalence)	d	0.12559	0.458851	407.042	0.00825421	**	0.0444003	13.4524	2.82858	0.210544	0.184229	8.00087	0.00825421	30
Africa	H	Eating disorders (DALYs)	d	0.0110079	0.336923	35.6247	0.0593425		0.0056163	1.70163	1.96	0.113517	0.0839675	3.8416	0.0593425	30
Africa	I	Eating disorders (Prevalence)	d	0.0480768	0.313068	169.562	0.0810402		0.0266279	8.06771	1.80551	0.0980117	0.0679454	3.25986	0.0810402	30
Africa	K	Mental health day treatment facilities (per 100,000)	d
Africa	L	Mental health outpatient facilities (per 100,000)	d
Africa	M	Mental health units in general hospitals (per 100,000)	d
Africa	N	Mental health units in general hospitals admissions (per 100,000)	d
Africa	O	Mental hospital admissions (per 100,000)	d
Africa	Q	Outpatient visits (per 100,000)	d
Africa	T	Schizophrenia (DALYs)	d	0.0325225	0.61859	119.227	0.00016089	***	0.00754198	2.28507	4.3122	0.382653	0.362075	18.5951	0.00016089	30
Africa	U	Schizophrenia (Prevalence)	d	0.0467191	0.57438	187.586	0.000586423	***	0.0121563	3.6831	3.84321	0.329912	0.307576	14.7703	0.000586423	30
Africa	W	Self-reported life satisfaction	d	-0.000174315	-0.0975616	4.75603	0.77536		0.000592732	0.102357	-0.294088	0.00951827	-0.100535	0.0864877	0.77536	9
Africa	X	Share of people who say they are happy	d	0.0160427	0.193949	77.2321	0.676899		0.0362893	6.78201	0.442078	0.0376163	-0.15486	0.195433	0.676899	5
Americas	A	Anxiety disorders (DALYs)	d	0.00346852	0.0971316	711.987	0.596908		0.0064888	68.5757	0.534539	0.00943455	-0.0235843	0.285732	0.596908	30
Americas	B	Anxiety disorders (Prevalence)	d	0.0407838	0.132467	6039.16	0.469847		0.0557154	588.818	0.732003	0.0175476	-0.0152009	0.535829	0.469847	30
Americas	C	Beds for mental health in general hospitals (per 100,000)	d
Americas	D	Beds in community residential facilities (per 100,000)	d
Americas	E	Beds in mental hospitals (per 100,000)	d
Americas	F	Bipolar disorder (DALYs)	d	0.000971523	0.959512	137.55	4.66221e-18	***	5.20687e-05	0.550279	18.6585	0.920664	0.91802	348.139	4.66221e-18	30
Americas	G	Bipolar disorder (Prevalence)	d	0.0061251	0.981374	640.173	4.71777e-23	***	0.000218908	2.31349	27.9802	0.963095	0.961865	782.892	4.71777e-23	30
Americas	H	Eating disorders (DALYs)	d	-0.00362462	-0.944467	112.635	4.82175e-16	***	0.000230245	2.4333	-15.7424	0.892018	0.888419	247.825	4.82175e-16	30
Americas	I	Eating disorders (Prevalence)	d	-0.0170775	-0.948256	532.01	1.71347e-16	***	0.00104397	11.0331	-16.3582	0.89919	0.89583	267.59	1.71347e-16	30
Americas	K	Mental health day treatment facilities (per 100,000)	d
Americas	L	Mental health outpatient facilities (per 100,000)	d
Americas	M	Mental health units in general hospitals (per 100,000)	d
Americas	N	Mental health units in general hospitals admissions (per 100,000)	d
Americas	O	Mental hospital admissions (per 100,000)	d
Americas	Q	Outpatient visits (per 100,000)	d
Americas	T	Schizophrenia (DALYs)	d	-0.00160792	-0.625232	261.805	0.000130237	***	0.000366439	3.87265	-4.38797	0.390916	0.370613	19.2543	0.000130237	30
Americas	U	Schizophrenia (Prevalence)	d	-0.00142176	-0.485651	411.192	0.0048363	**	0.000467226	4.9378	-3.04297	0.235857	0.210385	9.25966	0.0048363	30
Americas	W	Self-reported life satisfaction	d	-0.000202428	-0.487413	8.21797	0.12833		0.000120879	0.142647	-1.67463	0.237571	0.152857	2.80438	0.12833	9
Americas	X	Share of people who say they are happy	d	-0.000105227	-0.0960602	91.2112	0.837675		0.000487625	2.68709	-0.215795	0.00922755	-0.188927	0.0465675	0.837675	5
Eastern Mediterranean	A	Anxiety disorders (DALYs)	d	0.607389	0.800898	481.936	3.69286e-08	***	0.082911	76.8298	7.3258	0.641437	0.629485	53.6674	3.69286e-08	30
Eastern Mediterranean	B	Anxiety disorders (Prevalence)	d	5.17859	0.807525	4019.91	2.33088e-08	***	0.690597	639.944	7.49871	0.652096	0.640499	56.2307	2.33088e-08	30
Eastern Mediterranean	C	Beds for mental health in general hospitals (per 100,000)	d	0.0267961	0.888418	-5.40819	0.303609		0.0138452	1.07465	1.93541	0.789287	0.578574	3.7458	0.303609	1
Eastern Mediterranean	D	Beds in community residential facilities (per 100,000)	d	0.112392	0.812006	-27.6383	0.396751		0.0807847	6.2704	1.39126	0.659354	0.318708	1.9356	0.396751	1
Eastern Mediterranean	E	Beds in mental hospitals (per 100,000)	d	-0.196984	-0.875112	73.4486	0.321575		0.108929	8.45491	-1.80838	0.765821	0.531641	3.27023	0.321575	1
Eastern Mediterranean	F	Bipolar disorder (DALYs)	d	0.0886384	0.58835	112.246	0.000397605	***	0.0222415	20.6101	3.98528	0.346155	0.32436	15.8824	0.000397605	30
Eastern Mediterranean	G	Bipolar disorder (Prevalence)	d	0.42325	0.602639	518.246	0.000262244	***	0.102327	94.8216	4.13625	0.363173	0.341946	17.1086	0.000262244	30
Eastern Mediterranean	H	Eating disorders (DALYs)	d	0.0338654	0.567763	45.8394	0.000700725	***	0.00896456	8.30704	3.77769	0.322355	0.299767	14.271	0.000700725	30
Eastern Mediterranean	I	Eating disorders (Prevalence)	d	0.163156	0.574835	216.549	0.000579214	***	0.0424029	39.2928	3.84775	0.330435	0.308116	14.8052	0.000579214	30
Eastern Mediterranean	K	Mental health day treatment facilities (per 100,000)	d	0.00141808	0.580462	-0.304476	0.605744		0.00198932	0.154409	0.712847	0.336936	-0.326127	0.508151	0.605744	1
Eastern Mediterranean	L	Mental health outpatient facilities (per 100,000)	d	0.036252	0.86345	-8.6164	0.336598		0.0211788	1.64387	1.71172	0.745545	0.491091	2.92997	0.336598	1
Eastern Mediterranean	M	Mental health units in general hospitals (per 100,000)	d	0.000954741	0.414403	-0.0524007	0.727981		0.00209676	0.162748	0.455341	0.17173	-0.65654	0.207336	0.727981	1
Eastern Mediterranean	N	Mental health units in general hospitals admissions (per 100,000)	d
Eastern Mediterranean	O	Mental hospital admissions (per 100,000)	d
Eastern Mediterranean	Q	Outpatient visits (per 100,000)	d
Eastern Mediterranean	T	Schizophrenia (DALYs)	d	0.0727085	0.878503	143.89	3.87047e-11	***	0.0072189	6.68942	10.072	0.771767	0.764159	101.445	3.87047e-11	30
Eastern Mediterranean	U	Schizophrenia (Prevalence)	d	0.117401	0.884247	223.426	1.94771e-11	***	0.0113207	10.4903	10.3705	0.781893	0.774623	107.547	1.94771e-11	30
Eastern Mediterranean	W	Self-reported life satisfaction	d	-0.000283041	-0.467718	5.02075	0.146862		0.000178294	0.0972475	-1.5875	0.21876	0.131956	2.52015	0.146862	9
Eastern Mediterranean	X	Share of people who say they are happy	d	-0.000799475	-0.0319469	74.0912	0.959331		0.0144409	7.70839	-0.055362	0.00102061	-0.331973	0.00306495	0.959331	3
Europe	A	Anxiety disorders (DALYs)	d	0.00804379	0.578763	620.167	0.000520092	***	0.00206929	21.2776	3.88722	0.334966	0.312799	15.1105	0.000520092	30
Europe	B	Anxiety disorders (Prevalence)	d	0.075125	0.617326	5253.5	0.0001674	***	0.0174792	179.731	4.29796	0.381092	0.360461	18.4724	0.0001674	30
Europe	C	Beds for mental health in general hospitals (per 100,000)	d	0.000759462	0.00667338	18.4096	0.993327		0.0804703	26.3127	0.00943779	4.45339e-05	-0.499933	8.90718e-05	0.993327	2
Europe	D	Beds in community residential facilities (per 100,000)	d	0.00292437	0.0156923	39.6513	0.984308		0.131758	43.0831	0.022195	0.000246248	-0.499631	0.000492617	0.984308	2
Europe	E	Beds in mental hospitals (per 100,000)	d	-0.169937	-0.83921	908.239	0.16079		0.0778663	25.4612	-2.18243	0.704273	0.556409	4.76299	0.16079	2
Europe	F	Bipolar disorder (DALYs)	d	-0.000697772	-0.369372	198.571	0.0374729	*	0.000320506	3.29561	-2.1771	0.136436	0.10765	4.73975	0.0374729	30
Europe	G	Bipolar disorder (Prevalence)	d	-0.00248517	-0.294612	932.647	0.101666		0.00147173	15.1331	-1.6886	0.0867961	0.056356	2.85137	0.101666	30
Europe	H	Eating disorders (DALYs)	d	-0.000863172	-0.566216	87.2567	0.000730115	***	0.000229412	2.35894	-3.76254	0.320601	0.297954	14.1567	0.000730115	30
Europe	I	Eating disorders (Prevalence)	d	-0.00379205	-0.555702	408.021	0.000960312	***	0.00103579	10.6505	-3.66102	0.308805	0.285765	13.4031	0.000960312	30
Europe	K	Mental health day treatment facilities (per 100,000)	d	-0.00205427	-0.3794	11.3137	0.752261		0.00500971	0.366497	-0.410058	0.143944	-0.712112	0.168148	0.752261	1
Europe	L	Mental health outpatient facilities (per 100,000)	d	0.0353204	0.828001	-179.614	0.378957		0.0239192	1.74987	1.47666	0.685585	0.37117	2.18051	0.378957	1
Europe	M	Mental health units in general hospitals (per 100,000)	d	9.1626e-05	0.207378	0.0927352	0.792622		0.00030563	0.0999369	0.299794	0.0430055	-0.435492	0.0898762	0.792622	2
Europe	N	Mental health units in general hospitals admissions (per 100,000)	d
Europe	O	Mental hospital admissions (per 100,000)	d
Europe	Q	Outpatient visits (per 100,000)	d
Europe	T	Schizophrenia (DALYs)	d	-9.53173e-05	-0.0398906	186.919	0.828393		0.000435908	4.48224	-0.218664	0.00159126	-0.031689	0.0478138	0.828393	30
Europe	U	Schizophrenia (Prevalence)	d	4.54815e-05	0.01241	294.397	0.946254		0.000669063	6.87966	0.0679779	0.000154009	-0.0331742	0.00462099	0.946254	30
Europe	W	Self-reported life satisfaction	d	-2.67984e-05	-0.316525	6.83731	0.342957		2.67704e-05	0.0624271	-1.00105	0.100188	0.000209297	1.00209	0.342957	9
Europe	X	Share of people who say they are happy	d	7.60975e-05	0.0949273	85.3198	0.839572		0.000356886	2.00396	0.213227	0.00901119	-0.189187	0.0454656	0.839572	5
South-East Asia	A	Anxiety disorders (DALYs)	d	0.0187271	0.417764	357.73	0.0173522	*	0.00743585	23.7424	2.51849	0.174527	0.147011	6.34279	0.0173522	30
South-East Asia	B	Anxiety disorders (Prevalence)	d	0.177398	0.480557	2996.79	0.00537095	**	0.059105	188.72	3.0014	0.230936	0.2053	9.00843	0.00537095	30
South-East Asia	C	Beds for mental health in general hospitals (per 100,000)	d
South-East Asia	D	Beds in community residential facilities (per 100,000)	d
South-East Asia	E	Beds in mental hospitals (per 100,000)	d	0.382815	0.762778	-456.04	0.447669		0.324539	11.2517	1.17957	0.581831	0.163662	1.39138	0.447669	1
South-East Asia	F	Bipolar disorder (DALYs)	d	0.00834425	0.801515	51.8652	3.54057e-08	***	0.00113658	3.62904	7.34157	0.642426	0.630507	53.8987	3.54057e-08	30
South-East Asia	G	Bipolar disorder (Prevalence)	d	0.0400111	0.796824	240.744	4.85919e-08	***	0.00553919	17.6864	7.22328	0.634929	0.62276	52.1757	4.85919e-08	30
South-East Asia	H	Eating disorders (DALYs)	d	0.00723993	0.932754	24.7215	7.86381e-15	***	0.000510891	1.63125	14.1712	0.87003	0.865698	200.823	7.86381e-15	30
South-East Asia	I	Eating disorders (Prevalence)	d	0.0343094	0.932768	116.218	7.84072e-15	***	0.0024208	7.72951	14.1728	0.870055	0.865724	200.868	7.84072e-15	30
South-East Asia	K	Mental health day treatment facilities (per 100,000)	d
South-East Asia	L	Mental health outpatient facilities (per 100,000)	d
South-East Asia	M	Mental health units in general hospitals (per 100,000)	d
South-East Asia	N	Mental health units in general hospitals admissions (per 100,000)	d
South-East Asia	O	Mental hospital admissions (per 100,000)	d
South-East Asia	Q	Outpatient visits (per 100,000)	d
South-East Asia	T	Schizophrenia (DALYs)	d	0.0124395	0.468364	189.172	0.0068602	**	0.00428432	13.6797	2.90349	0.219365	0.193344	8.43026	0.0068602	30
South-East Asia	U	Schizophrenia (Prevalence)	d	0.0209365	0.524731	292.408	0.00204763	**	0.00620116	19.8001	3.37622	0.275343	0.251188	11.3989	0.00204763	30
South-East Asia	W	Self-reported life satisfaction	d	-0.000520499	-0.810808	5.118	0.00246313	**	0.000125247	0.171981	-4.15578	0.65741	0.619345	17.2705	0.00246313	9
South-East Asia	X	Share of people who say they are happy	d	0.0206162	0.823367	72.0308	0.0440434	*	0.00710492	4.53568	2.90169	0.677933	0.597416	8.41978	0.0440434	4
Western Pacific	A	Anxiety disorders (DALYs)	d	-0.00455625	-0.371982	419.587	0.0360447	*	0.0020758	16.3243	-2.19494	0.138371	0.10965	4.81775	0.0360447	30
Western Pacific	B	Anxiety disorders (Prevalence)	d	-0.0291176	-0.294504	3483.68	0.101797		0.0172505	135.659	-1.68793	0.0867328	0.0562905	2.84909	0.101797	30
Western Pacific	C	Beds for mental health in general hospitals (per 100,000)	d
Western Pacific	D	Beds in community residential facilities (per 100,000)	d
Western Pacific	E	Beds in mental hospitals (per 100,000)	d
Western Pacific	F	Bipolar disorder (DALYs)	d	-0.00602367	-0.721806	66.8601	3.12305e-06	***	0.0010545	8.29266	-5.71236	0.521004	0.505038	32.6311	3.12305e-06	30
Western Pacific	G	Bipolar disorder (Prevalence)	d	-0.027691	-0.715085	308.597	4.24866e-06	***	0.00494221	38.866	-5.60296	0.511346	0.495058	31.3932	4.24866e-06	30
Western Pacific	H	Eating disorders (DALYs)	d	-0.00410358	-0.70001	40.8699	8.21941e-06	***	0.000764323	6.0107	-5.36891	0.490014	0.473015	28.8252	8.21941e-06	30
Western Pacific	I	Eating disorders (Prevalence)	d	-0.0190069	-0.700868	189.38	7.92505e-06	***	0.00353168	27.7734	-5.38183	0.491216	0.474257	28.9641	7.92505e-06	30
Western Pacific	K	Mental health day treatment facilities (per 100,000)	d
Western Pacific	L	Mental health outpatient facilities (per 100,000)	d
Western Pacific	M	Mental health units in general hospitals (per 100,000)	d
Western Pacific	N	Mental health units in general hospitals admissions (per 100,000)	d
Western Pacific	O	Mental hospital admissions (per 100,000)	d
Western Pacific	Q	Outpatient visits (per 100,000)	d
Western Pacific	T	Schizophrenia (DALYs)	d	0.00641119	0.731905	220.844	1.93373e-06	***	0.00108976	8.56994	5.88314	0.535685	0.520208	34.6113	1.93373e-06	30
Western Pacific	U	Schizophrenia (Prevalence)	d	0.0102075	0.755229	338.54	5.86639e-07	***	0.00161744	12.7196	6.31092	0.570371	0.55605	39.8277	5.86639e-07	30
Western Pacific	W	Self-reported life satisfaction	d	-6.29706e-05	-0.431331	6.15589	0.185312		4.39042e-05	0.1614	-1.43427	0.186046	0.0956071	2.05714	0.185312	9
Western Pacific	X	Share of people who say they are happy	d	0.00334457	0.573508	76.5898	0.178256		0.00213652	6.18614	1.56543	0.328911	0.194693	2.45058	0.178256	5

## Sheet: Inequality and Poverty
region	ID	indicator	indicator_role	beta_1	beta_1_standardized	intercept	p_value	p_stars	std_error_beta1	residual_std_error	t_value	r_squared	adjusted_r_squared	f_statistic	p_value_f	DF_residual
Africa	A	Share of population living in extreme poverty	i	-2.09897	-0.440245	155.825	0.0520638		1.00901	51.6621	-2.08024	0.193816	0.149028	4.3274	0.0520638	18
Africa	B	Gini index	i	-0.856619	-0.164211	113.156	0.489059		1.21287	56.7569	-0.706276	0.0269653	-0.0270922	0.498825	0.489059	18
Africa	C	Income inequality: Atkinson index	i	-306.517	-0.352009	273.384	0.238184		245.742	47.0754	-1.24732	0.123911	0.0442661	1.5558	0.238184	11
Africa	D	Lifespan inequality: Gini coefficient in men	i	47.2374	0.998872	1.6585	1.60334e-66	***	0.32078	2.68841	147.258	0.997745	0.997699	21684.9	1.60334e-66	49
Africa	E	Lifespan inequality: Gini coefficient in women	i	51.8484	0.99937	0.347108	1.00833e-72	***	0.262957	2.00882	197.175	0.998741	0.998716	38877.8	1.00833e-72	49
Africa	F	Multidimensional Poverty Index (MPI)	i
Americas	A	Share of population living in extreme poverty	i	2390.94	0.491646	484.372	5.72793e-05	***	551.323	2008.56	4.33673	0.241716	0.228863	18.8072	5.72793e-05	59
Americas	B	Gini index	i	835.582	0.836446	-29701.5	4.78215e-17	***	71.2764	1264.12	11.7231	0.699641	0.69455	137.432	4.78215e-17	59
Americas	C	Income inequality: Atkinson index	i	-18746.7	-0.249429	10881	0.411177		21944.9	486.164	-0.854264	0.062215	-0.0230382	0.729768	0.411177	11
Americas	D	Lifespan inequality: Gini coefficient in men	i	73.1606	0.99667	-84.9871	4.01046e-68	***	0.766378	186.662	95.4628	0.993351	0.993242	9113.15	4.01046e-68	61
Americas	E	Lifespan inequality: Gini coefficient in women	i	88.848	0.99536	-86.6959	9.77479e-64	***	1.09975	220.275	80.7896	0.990741	0.990589	6526.96	9.77479e-64	61
Americas	F	Multidimensional Poverty Index (MPI)	i	29212.2	0.466862	6167.73	0.533138		39126.9	227.547	0.746602	0.21796	-0.17306	0.557415	0.533138	2
Eastern Mediterranean	A	Share of population living in extreme poverty	i	-10.637	-0.514555	301.109	0.0142777	*	3.96356	168.595	-2.6837	0.264767	0.228006	7.20227	0.0142777	20
Eastern Mediterranean	B	Gini index	i	8.51644	0.164781	-56.5599	0.463675		11.3988	193.934	0.747137	0.0271528	-0.0214896	0.558213	0.463675	20
Eastern Mediterranean	C	Income inequality: Atkinson index	i	-215.069	-0.0106456	407.036	0.972466		6091	178.643	-0.0353094	0.000113328	-0.0907855	0.00124675	0.972466	11
Eastern Mediterranean	D	Lifespan inequality: Gini coefficient in men	i	48.3204	0.99458	-4.63944	7.26023e-48	***	0.736815	17.989	65.58	0.98919	0.98896	4300.74	7.26023e-48	47
Eastern Mediterranean	E	Lifespan inequality: Gini coefficient in women	i	57.1287	0.995033	-5.68816	9.405e-49	***	0.833689	17.2237	68.5252	0.99009	0.989879	4695.7	9.405e-49	47
Eastern Mediterranean	F	Multidimensional Poverty Index (MPI)	i
Europe	A	Share of population living in extreme poverty	i	1862.37	0.447282	1693.01	0.000617764	***	511.535	1873.51	3.64075	0.200061	0.184968	13.2551	0.000617764	53
Europe	B	Gini index	i	521.113	0.483752	-14169.2	0.00018283	***	129.503	1833.32	4.02394	0.234016	0.219564	16.1921	0.00018283	53
Europe	C	Income inequality: Atkinson index	i	221661	0.63947	-33310.8	0.0186012	*	80351.8	620.412	2.75863	0.408922	0.355188	7.61006	0.0186012	11
Europe	D	Lifespan inequality: Gini coefficient in men	i	101.972	0.995467	-69.6485	4.78029e-64	***	1.24734	198.565	81.7513	0.990955	0.990807	6683.27	4.78029e-64	61
Europe	E	Lifespan inequality: Gini coefficient in women	i	122.508	0.995524	-62.6676	3.26568e-64	***	1.48913	197.328	82.2681	0.991068	0.990921	6768.04	3.26568e-64	61
Europe	F	Multidimensional Poverty Index (MPI)	i
South-East Asia	A	Share of population living in extreme poverty	i	-13.5635	-0.524158	843.136	0.00207512	**	4.0234	491.097	-3.37114	0.274742	0.250567	11.3646	0.00207512	30
South-East Asia	B	Gini index	i	-37.3521	-0.240399	1924.54	0.192683		28.0064	561.838	-1.3337	0.0577917	0.0253018	1.77876	0.192683	29
South-East Asia	C	Income inequality: Atkinson index	i	12350	0.3037	-3365.05	0.313088		11681.8	493.847	1.05719	0.0922337	0.00970951	1.11766	0.313088	11
South-East Asia	D	Lifespan inequality: Gini coefficient in men	i	50.8937	0.988156	-8.38486	5.21335e-44	***	1.09598	77.0412	46.4366	0.976453	0.976	2156.36	5.21335e-44	52
South-East Asia	E	Lifespan inequality: Gini coefficient in women	i	55.8631	0.987708	-10.1748	1.36399e-43	***	1.226	78.4787	45.5653	0.975566	0.975096	2076.19	1.36399e-43	52
South-East Asia	F	Multidimensional Poverty Index (MPI)	i
Western Pacific	A	Share of population living in extreme poverty	i	-29.1203	-0.504328	1947.55	0.0038158	**	9.25875	1306.27	-3.14516	0.254347	0.228634	9.89206	0.0038158	29
Western Pacific	B	Gini index	i	65.0217	0.170091	-853.851	0.377706		72.497	1498.62	0.896888	0.028931	-0.00703454	0.804409	0.377706	27
Western Pacific	C	Income inequality: Atkinson index	i	30196.1	0.767561	-4272.03	0.00218999	**	7602.95	823.814	3.97162	0.589151	0.551801	15.7738	0.00218999	11
Western Pacific	D	Lifespan inequality: Gini coefficient in men	i	72.1318	0.998868	-33.451	4.46498e-81	***	0.443453	59.8408	162.659	0.997737	0.9977	26458.1	4.46498e-81	60
Western Pacific	E	Lifespan inequality: Gini coefficient in women	i	86.5376	0.998894	-37.0196	2.24727e-81	***	0.525952	59.16	164.535	0.997789	0.997752	27071.9	2.24727e-81	60
Western Pacific	F	Multidimensional Poverty Index (MPI)	i

## Sheet: Governance
region	ID	indicator	indicator_role	beta_1	beta_1_standardized	intercept	p_value	p_stars	std_error_beta1	residual_std_error	t_value	r_squared	adjusted_r_squared	f_statistic	p_value_f	DF_residual
Africa	A	Functioning government index	i	-92.5111	-0.799634	652.244	0.000116912	***	17.9375	35.543	-5.15742	0.639414	0.615375	26.599	0.000116912	15
Africa	B	Human rights index	i	161.082	0.505176	-30.6252	0.000114338	***	38.5335	55.9393	4.18031	0.255203	0.240599	17.475	0.000114338	51
Africa	C	LGBT+ legal equality index	i
Africa	D	Political corruption index	i	116.541	0.0940023	-11.4408	0.503168		172.833	64.5313	0.674297	0.00883644	-0.0105981	0.454676	0.503168	51
Africa	E	Private civil liberties index	i	154.587	0.451787	-38.0461	0.00068419	***	42.7444	57.8261	3.61654	0.204112	0.188506	13.0794	0.00068419	51
Africa	F	Rigorous and impartial public administration index	i	34.5815	0.375903	66.5921	0.00553898	**	11.9372	60.0645	2.89695	0.141303	0.124466	8.39233	0.00553898	51
Africa	G	State capacity index	i	42.9157	0.392107	26.3631	0.0084782	**	15.5359	29.9047	2.76235	0.153748	0.133599	7.63058	0.0084782	42
Africa	I	Percentage of territory effectively controlled by government	i	-0.00511897	-0.000331707	57.6481	0.998234		2.3005	57.7414	-0.00222516	1.10029e-07	-0.0222221	4.95132e-06	0.998234	45
Americas	A	Functioning government index	i	-738.513	-0.712881	11334.1	0.00131789	**	187.581	389.594	-3.93703	0.5082	0.475413	15.5002	0.00131789	15
Americas	B	Human rights index	i	16903.2	0.631022	-12785.9	3.29059e-12	***	2120.9	1737.23	7.96984	0.398188	0.39192	63.5184	3.29059e-12	96
Americas	C	LGBT+ legal equality index	i
Americas	D	Political corruption index	i	68593.7	0.52153	-3362.25	3.66217e-08	***	11453.5	1910.71	5.9889	0.271993	0.26441	35.8669	3.66217e-08	96
Americas	E	Private civil liberties index	i	11785.2	0.627263	-7916.78	4.81871e-12	***	1493.42	1744.04	7.89142	0.393459	0.387141	62.2745	4.81871e-12	96
Americas	F	Rigorous and impartial public administration index	i	1700.59	0.624782	-1310.51	6.18105e-12	***	216.908	1748.5	7.84015	0.390352	0.384002	61.468	6.18105e-12	96
Americas	G	State capacity index	i	3821.2	0.62693	-4388.97	2.34721e-07	***	646.196	1486.89	5.91338	0.393041	0.381801	34.9681	2.34721e-07	54
Americas	I	Percentage of territory effectively controlled by government	i	-3862.93	-0.784811	382098	4.40975e-14	***	393.806	1417.69	-9.80921	0.615928	0.609526	96.2206	4.40975e-14	60
Eastern Mediterranean	A	Functioning government index	i	-677.622	-0.816587	2603.02	6.35007e-05	***	123.675	117.688	-5.47905	0.666814	0.644602	30.02	6.35007e-05	15
Eastern Mediterranean	B	Human rights index	i	-863.66	-0.249221	426.835	0.0777972		479.442	190.525	-1.80138	0.0621109	0.0429703	3.24498	0.0777972	49
Eastern Mediterranean	C	LGBT+ legal equality index	i
Eastern Mediterranean	D	Political corruption index	i	894.32	0.439084	-437.082	0.00126694	**	261.42	176.754	3.42101	0.192795	0.176322	11.7033	0.00126694	49
Eastern Mediterranean	E	Private civil liberties index	i	-124.054	-0.0437754	181.171	0.760355		404.45	196.544	-0.306722	0.00191629	-0.0184528	0.0940784	0.760355	49
Eastern Mediterranean	F	Rigorous and impartial public administration index	i	-330.525	-0.498991	-19.7183	0.000193661	***	82.0041	170.49	-4.03059	0.248992	0.233666	16.2457	0.000193661	49
Eastern Mediterranean	G	State capacity index	i	167.038	0.622634	35.7816	1.06793e-05	***	33.1928	58.8574	5.03236	0.387674	0.372366	25.3246	1.06793e-05	40
Eastern Mediterranean	I	Percentage of territory effectively controlled by government	i	-19.4534	-0.369223	1909.3	0.0161133	*	7.74195	169.047	-2.51272	0.136326	0.114734	6.31376	0.0161133	40
Europe	A	Functioning government index	i	-2557.46	-0.843066	24631.2	2.13959e-05	***	421.24	482.257	-6.07126	0.710761	0.691478	36.8602	2.13959e-05	15
Europe	B	Human rights index	i	12421.4	0.387992	-9243.9	0.000157769	***	3145.42	1910.22	3.94905	0.150538	0.140885	15.595	0.000157769	88
Europe	C	LGBT+ legal equality index	i
Europe	D	Political corruption index	i	42594.7	0.742772	-1416.85	5.27644e-17	***	4092.96	1387.68	10.4068	0.551711	0.546616	108.302	5.27644e-17	88
Europe	E	Private civil liberties index	i	10340.1	0.303936	-7430.97	0.00358758	**	3455.03	1974.53	2.99275	0.0923772	0.0820633	8.95658	0.00358758	88
Europe	F	Rigorous and impartial public administration index	i	1618.89	0.359227	-2219.37	0.00050684	***	448.338	1934.23	3.61087	0.129044	0.119147	13.0384	0.00050684	88
Europe	G	State capacity index	i	3780.71	0.634602	-4909.83	1.50381e-07	***	626.562	1261.48	6.03406	0.40272	0.391659	36.4098	1.50381e-07	54
Europe	I	Percentage of territory effectively controlled by government	i	-1785.03	-0.612894	177567	0.00242382	**	514.593	1792.19	-3.46882	0.375639	0.344421	12.0327	0.00242382	20
South-East Asia	A	Functioning government index	i	497.407	0.321461	-2258.04	0.208326		378.315	502.264	1.3148	0.103337	0.0435593	1.72869	0.208326	15
South-East Asia	B	Human rights index	i	-2111.8	-0.38284	1544.46	0.00358974	**	693.465	461.348	-3.04529	0.146566	0.130762	9.27381	0.00358974	54
South-East Asia	C	LGBT+ legal equality index	i
South-East Asia	D	Political corruption index	i	2978.69	0.577666	-1199.29	3.13939e-06	***	572.78	407.642	5.20041	0.333698	0.321359	27.0443	3.13939e-06	54
South-East Asia	E	Private civil liberties index	i	-84.2753	-0.014577	363.475	0.915083		786.661	499.341	-0.10713	0.00021249	-0.0183021	0.0114769	0.915083	54
South-East Asia	F	Rigorous and impartial public administration index	i	-388.906	-0.394635	141.869	0.00261454	**	123.223	458.862	-3.15612	0.155737	0.140102	9.9611	0.00261454	54
South-East Asia	G	State capacity index	i	492.56	0.630982	-15.5353	1.98863e-06	***	90.2786	196.859	5.456	0.398138	0.384763	29.768	1.98863e-06	45
South-East Asia	I	Percentage of territory effectively controlled by government	i	-243.658	-0.676698	23574.5	1.94106e-08	***	36.7634	369.647	-6.62773	0.45792	0.447495	43.9268	1.94106e-08	52
Western Pacific	A	Functioning government index	i	-1485.34	-0.883717	12346.7	2.55518e-06	***	203.111	602.931	-7.31295	0.780955	0.766352	53.4792	2.55518e-06	15
Western Pacific	B	Human rights index	i	-8192.75	-0.953352	7365.9	1.77234e-34	***	326.825	395.902	-25.0677	0.908879	0.907433	628.391	1.77234e-34	63
Western Pacific	C	LGBT+ legal equality index	i
Western Pacific	D	Political corruption index	i	13175	0.908741	-1203.3	1.35815e-25	***	762.348	547.383	17.2822	0.82581	0.823045	298.674	1.35815e-25	63
Western Pacific	E	Private civil liberties index	i	-7826.66	-0.956652	6820.84	1.84623e-35	***	300.187	381.962	-26.0726	0.915184	0.913837	679.781	1.84623e-35	63
Western Pacific	F	Rigorous and impartial public administration index	i	-1505.92	-0.910139	4094.63	8.53342e-26	***	86.3658	543.373	-17.4365	0.828353	0.825628	304.032	8.53342e-26	63
Western Pacific	G	State capacity index	i	-1330.79	-0.464185	2864.94	0.000463325	***	355.581	574.311	-3.74258	0.215468	0.200085	14.0069	0.000463325	51
Western Pacific	I	Percentage of territory effectively controlled by government	i	-12.1914	-0.00488059	2001.22	0.970735		330.855	1277.45	-0.0368481	2.38201e-05	-0.0175196	0.00135778	0.970735	57
