# Supplementary material for: Limited scientific coherence between global mental health research and indicators of science, health, mental health, and society: a longitudinal analysis across world regions
Source: Front Psychol. 2026 Jan 12;16:1649735. doi: 10.3389/fpsyg.2025.1649735 (PMC12833040; doi:10.3389/fpsyg.2025.1649735)
Supplement: Supplementary file 4 [file Supplementary_file_4.xlsx]

## Sheet: Economy Development and Educati
indicator	k	beta_1_meta	ci_lower	ci_upper	p_value	p_stars	tau2	I2	Q	Q_p_value
Average years of schooling	6	526.057	30.5543	1021.56	0.0374502	*	308128	99.622	100.269	4.63787e-20
Current health expenditure (% of GDP)	6	381.452	-303.484	1066.39	0.275037		692190	99.5232	228.946	1.79919e-47
GDP per capita (current US$)	6	0.125031	0.0560394	0.194022	0.000382341	***	0.0071153	99.0261	186.66	2.02161e-38
Human Development Index	6	32490.7	-4448.27	69429.7	0.0847185		2.12401e+09	99.9849	884.703	5.44137e-189
Literacy rate, adult total (% of people ages 15 and above)	6	71.3706	1.7364	141.005	0.0445543	*	6298.3	99.7924	42.5482	4.56205e-08
Literacy rate, youth total (% of people ages 15-24)	6	170.795	-5.37104	346.962	0.0574059		43534.8	99.9535	60.8193	8.22979e-12
Out-of-pocket expenditure (% of current health expenditure)	6	-138.215	-379.988	103.558	0.262519		80574	99.9578	123.796	4.92393e-25
Research and development expenditure (% of GDP)	6	1196.56	252.734	2140.38	0.0129625	*	1.14649e+06	96.4993	116.623	1.62837e-23
Share of population with no formal education	6

## Sheet: General Health
indicator	k	beta_1_meta	ci_lower	ci_upper	p_value	p_stars	tau2	I2	Q	Q_p_value
Child mortality rate	6	-0.231808	-0.514557	0.050941	0.108087		0.122649	99.9929	165.441	6.84689e-34
Deaths	6
Homicide rate	6	-0.00021002	-0.000265057	-0.000154982	7.48507e-14	***	0	0	27.7652	4.04536e-05
Life expectancy at birth, total (years)	6	0.0135615	-0.000273116	0.0273962	0.0546975		0.000290746	99.9867	134.565	2.55538e-27
Life expectancy both sexes	6	213848	50784.6	376912	0.0101588	*	4.03867e+10	99.9957	688.701	1.36201e-146
Life expectancy of men	6	0.014559	-0.00114758	0.0302655	0.0692536		0.000379107	99.9898	184.295	6.47092e-38
Life expectancy of women	6	0.0142106	-0.000343039	0.0287643	0.05565		0.000322733	99.9892	155.513	8.94608e-32
Nurses and midwives (per 1,000 people)	6	472.031	18.4236	925.638	0.0413932	*	306835	98.8842	112.459	1.23787e-22
Physicians (per 1,000 people)	6	1289.68	322.207	2257.15	0.0089827	**	1.42533e+06	99.2308	229.591	1.30906e-47
The Universal Health Coverage (UHC) Service Coverage Index	6	0.0154411	-0.000642674	0.0315248	0.0598838		0.000323227	99.8547	38.5392	2.94e-07

## Sheet: Mental Health
indicator	k	beta_1_meta	ci_lower	ci_upper	p_value	p_stars	tau2	I2	Q	Q_p_value
Anxiety disorders (DALYs)	6	0.128565	-0.0528955	0.310026	0.164943		0.0498558	99.9658	88.9359	1.12413e-17
Anxiety disorders (Prevalence)	6	1.09057	-0.452213	2.63336	0.165909		3.6068	99.9669	91.0138	4.11443e-18
Beds for mental health in general hospitals (per 100,000)	2	0.0260475	-0.000695658	0.0527907	0.0562646		0	0	0.101679	0.749825
Beds in community residential facilities (per 100,000)	2	0.0824838	-0.0524993	0.217467	0.231045		0	0	0.501677	0.478764
Beds in mental hospitals (per 100,000)	3	-0.158462	-0.280319	-0.0366054	0.0108116	*	1.03782e-07	0.000652534	2.92846	0.231256
Bipolar disorder (DALYs)	6	0.0142011	-0.00644971	0.0348518	0.177716		0.000601281	99.9626	137.237	6.91487e-28
Bipolar disorder (Prevalence)	6	0.0672238	-0.0311013	0.165549	0.180243		0.0136817	99.9651	141.518	8.50879e-29
Eating disorders (DALYs)	6	0.00509506	-0.00403621	0.0142263	0.274122		0.000116576	99.8387	417.557	4.87124e-88
Eating disorders (Prevalence)	6	0.0239322	-0.0190972	0.0669615	0.27567		0.00258677	99.8483	425.906	7.71882e-90
Mental health day treatment facilities (per 100,000)	2	0.000945128	-0.00267863	0.00456888	0.60922		0	0	0.414987	0.519449
Mental health outpatient facilities (per 100,000)	2	0.0358426	0.00476464	0.0669206	0.0237933	*	0	0	0.000850328	0.976737
Mental health units in general hospitals (per 100,000)	2	0.000109583	-0.000483177	0.000702343	0.717101		0	0	0.165924	0.68376
Mental health units in general hospitals admissions (per 100,000)	6
Mental hospital admissions (per 100,000)	6
Outpatient visits (per 100,000)	6
Schizophrenia (DALYs)	6	0.0197101	-0.00257469	0.0419949	0.0830035		0.00075493	99.9117	180.943	3.36542e-37
Schizophrenia (Prevalence)	6	0.0312688	-0.00418387	0.0667214	0.0838694		0.00191211	99.928	182.734	1.39468e-37
Self-reported life satisfaction	6	-0.000116566	-0.000200062	-3.30696e-05	0.00621471	**	3.59343e-09	42.078	18.0502	0.00288416
Share of people who say they are happy	6	0.000106036	-0.000452784	0.000664855	0.709966		0	0	11.0226	0.0509341

## Sheet: Inequality Poverty
indicator	k	beta_1_meta	ci_lower	ci_upper	p_value	p_stars	tau2	I2	Q	Q_p_value
Gini index	6	223.502	-63.9113	510.916	0.127476		124603	99.7849	157.08	4.14826e-32
Income inequality: Atkinson index	6	8813.7	-5531.96	23159.4	0.228526		1.86542e+08	80.0255	25.5839	0.000107441
Lifespan inequality: Gini coefficient in men	6	65.6071	48.5561	82.6581	4.65123e-14	***	453.406	99.9177	3989.63	0
Lifespan inequality: Gini coefficient in women	6	77.1068	55.1321	99.0816	6.10027e-12	***	753.234	99.9394	5955.08	0
Multidimensional Poverty Index (MPI)	1	29212.2	-47475.1	105899	0.455304		0	0	0	1
Share of population living in extreme poverty	6	578.143	-224.94	1381.22	0.158248		929033	99.9978	51.2507	7.68414e-10

## Sheet: Governance
indicator	k	beta_1_meta	ci_lower	ci_upper	p_value	p_stars	tau2	I2	Q	Q_p_value
Functioning government index	6	-821.78	-1624.79	-18.7697	0.0448801	*	942622	97.9566	114.844	3.874e-23
Human rights index	6	2778.83	-4748.47	10306.1	0.469339		8.61059e+07	99.8171	736.308	6.91559e-157
LGBT+ legal equality index	6
Percentage of territory effectively controlled by government	6	-949.278	-2184.06	285.5	0.131865		2.29697e+06	99.9932	157.095	4.11679e-32
Political corruption index	6	19972.5	-1042.61	40987.6	0.0625009		6.67933e+08	99.9728	431.361	5.14245e-91
Private civil liberties index	6	2049.91	-3760.26	7860.07	0.48925		5.05253e+07	99.7387	764.181	6.47904e-163
Rigorous and impartial public administration index	6	153.582	-832.968	1140.13	0.760275		1.47698e+06	99.535	413.123	4.40066e-87
State capacity index	6	1094.25	-565.364	2753.87	0.196259		4.1517e+06	99.9298	117.549	1.03694e-23
